# Supplementary material for: Antibacterial Activity and Mechanism of Three Root Exudates from Mulberry Seedlings against Ralstonia pseudosolanacearum
Source: Plants (Basel). 2024 Feb 8;13(4):482. doi: 10.3390/plants13040482 (PMC10892386; doi:10.3390/plants13040482)
Supplement: Supplementary file 1 [file plants-13-00482-s001.zip]

Archive with 1 entries (1 files):
- plants-2841169-supplementary.pdf
